# Supplementary material for: Health in All Policies in Sectoral Legislation: A Content Analysis of Selected Laws in the Republic of Srpska
Source: Healthcare (Basel). 2026 Jul 16;14(14):2139. doi: 10.3390/healthcare14142139 (PMC13411589; doi:10.3390/healthcare14142139)
Supplement: Supplementary file 1 [file healthcare-14-02139-s001.zip]

Archive with 1 entries (1 files):
- healthcare-4303812-supplementary.pdf
